# Supplementary material for: Syntax Acquisition in Healthy Adults and Post-Stroke Individuals: The Intriguing Role of Grammatical Preference, Statistical Learning, and Education
Source: Brain Sci. 2022 May 9;12(5):616. doi: 10.3390/brainsci12050616 (PMC9139563; doi:10.3390/brainsci12050616)
Supplement: Supplementary file 1 [file brainsci-12-00616-s001.zip]

Archive with 5 entries (4 files):
- Supplementary data analysis.pdf
- Supplementary results.pdf
- __MACOSX/
- __MACOSX/._Supplementary data analysis.pdf
- __MACOSX/._Supplementary results.pdf
